# Supplementary material for: Plasma Metabolomics in a Nonhuman Primate Model of Abdominal Radiation Exposure
Source: Metabolites. 2021 Aug 13;11(8):540. doi: 10.3390/metabo11080540 (PMC8398377; doi:10.3390/metabo11080540)
Supplement: Supplementary file 1 [file metabolites-11-00540-s001.zip]

Archive with 1 entries (1 files):
- metabolites-1331054-supplementary.pdf
